# Supplementary material for: A systematic literature review on the effects of mycotoxin exposure on insects and on mycotoxin accumulation and biotransformation
Source: Mycotoxin Res. 2021 Oct 7;37(4):279–95. doi: 10.1007/s12550-021-00441-z (PMC8571154; doi:10.1007/s12550-021-00441-z)
Supplement: Supplementary file 1 — Supplementary file1 (XLSX 738 KB) [file 12550_2021_441_MOESM1_ESM.xlsx]

## Sheet: 1
		Mycotoxin Research
		A Systematic Literature Review on the Effects of Mycotoxin Exposure on Insects, and on Mycotoxin Accumulation and Biotransformation
		K. Niermans1,2, A.M. Meyer2, E.F. Hoek- van den Hil2, J.J.A. van Loon1, H.J. van der Fels-Klerx2
		1 Wageningen University, Department of Plant Sciences, Laboratory of Entomology, Wageningen, The Netherlands
		2 Wageningen Food Safety Research, Akkermaalsbos 2, 6708 WB, Wageningen, The Netherlands
		Corresponding Author: ine.vanderfels@wur.nl
Reference (short)	Reference (full)	Orders	Species	Substrates	Insect stage	Time of exposure	Method of measurement	Mycotoxins Analyzed	Mycotoxin concentrations in feed	Fungus present	Mortality (%)	Weight gain	Accumulation	Mass balance	Enzyme System
Abado-Becognee et al. (1998)	Abado-Becognee K, Fleurat-Lessard F, Creppy EE, Melcion D (1998) Effects of fumonisin B1 on growth and metabolism of larvae of the yellow mealworm, Tenebrio molitor. Entomol Exp Appl 86:135-143 doi:10.1023/A:1003141712796	Coleoptera	Tenebrio molitor	Maize flour with 4% (w/w) mineral salt and 13% vitamin B complex	Larvae (7 weeks)	63 days	HPLC w Fluorescence Detector	FB1	FB1: 50,000, 150,000, 450,000 µg/kg	No	Not specified	Significantly lower weight compared to control with 30,000 ug FB1/kg diet after 28 days	Not specified	Not mentioned	Not mentioned
Bily et al. (2004)	Bily AC et al. (2004) Analysis of Fusarium graminearum mycotoxins in different biological matrices by LC/MS. Mycopathologia 157:117-126 doi:10.1023/B:MYCO.0000012218.27359.ec	Lepidoptera	Helicoverpa zea and Ostrinia nubilalis	Hel. zea: soybean flour/wheat germ artificial diet. O. nubilalis: Meredic diet	Larvae (3rd instar)	4, 7, 11 and 14 days	LC-MS	ZEN	ZEN: 5,000 µg/kg	No	Not specified	Not specified	O. nubilalis: no ZEN in larval body after 4 days, ± 600 µg ZEN/kg in larval body after 7 days; Hel. zea: 650 µg ZEN/kg in larval body after 4 days	Not mentioned	Not mentioned
Bosch et al. (2017)	Bosch G, Fels-Klerx HJV, Rijk TC, Oonincx D (2017) Aflatoxin B1 tolerance and accumulation in black soldier fly larvae (Hermetia illucens) and yellow mealworms (Tenebrio molitor). Toxins (Basel) 9:185 doi:10.3390/toxins9060185	Coleoptera, Diptera	Tenebrio molitor and Hermetia illucens	Poultry feed	Larvae (1st instar)	T. molitor: 40 days; H. illucens: 10 days	HPLC w Fluorescence Detector	AFB1, AFM1	AFB1: 10, 25, 50, 100, 250 and 500 ug/kg	No	Both species: <10% mortality with <400 µg AFB1/kg	T. molitor: significantly higher larval weight than the control with 204 µg AFB1/kg; no significant difference in weight gain with 415 µg AFB1/kg. H. illucens: no significant difference in weight gain with all concentrations	T. molitor: AFB1 in larval body (levels around 10% of legal limit); H. illucens: levels AFB1 < detection limit	T. molitor: ± 10% recovery of AFB1 and formation of 900-1,700 µg AFM1/kg. H. illucens: ≤17% recovery of AFB1, levels AFM1 below detection limit	Not mentioned
Camenzuli et al. (2018)	Camenzuli L, van Dam R, de Rijk T, Andriessen R, van Schelt J, van der Fels-Klerx HJI (2018) Tolerance and excretion of the mycotoxins aflatoxin B1, zearalenone, deoxynivalenol, and ochratoxin A by Alphitobius diaperinus and Hermetia illucens from contaminated substrates. Toxins (Basel) 10:91 doi:10.3390/toxins10020091	Coleoptera, Diptera	Alphitobius diaperinus and Hermetia illucens	A. diaperinus: wheat based with apple; H. illucens: wheat based and water	Larvae (A. diapernius: 2 weeks and H. illucens: 1 week)	A. diapernius: 14 days; H. illucens: 10 days	LC-MS/MS	AFB1, AFL, AFM1, AFP1, AFQ1; DON, 3-AcDON, 15-AcDON, DON-3G; ZEN, α-ZEN, β-ZEN and OTA	AFB1: 8, 70 and 390 µg/kg; DON: 3,900, 38,000 and 112,000 µg/kg; ZEN: 280, 2,500 and 13,000 µg/kg; OTA: 170, 1,700 and 1,300 µg/kg. Mixtures: AFB1: 18, 180 and 430 µg/kg; DON: 4,100, 41,000 and 100,000 µg/kg ; ZEN: 400, 3,800 and 9,400 µg/kg; OTA: 80, 800 and 2,000 µg/kg	No	A. diapernius: no significantly different mortality as compared to the control group for all treatments (<30%); H. illucens: no significantly different mortality as compared to the control group for all treatments (<10%)I	A. diapernius: only in OTA-L3 a significant lower weight. H. illucens: no significant difference in wet live weight for all treatments	A. diapernius: all concentration <LOQ; H. illucens: AFB1 concentration < LOQ, DON, ZEN and OTA in levels above LOQ (orders of magnitude lower than in initial feed)	A. diapernius: 56-80% recovery of AFB1, 80-96% recovery of DON, 88-117% recovery of ZEN, 97-126% recovery of OTA. H. illucens: 11-18% recovery of AFB1, 39-55% recovery of DON (single), 55-80% recovery of DON (mix), 101-141% recovery of ZEN, 41-62% recovery of OTA	Not mentioned
Cao et al. (2019)	Cao LJ, Jiang W, Hoffmann AA (2019) Life history effects linked to an advantage for wAu Wolbachia in Drosophila. Insects 10:126 doi:10.3390/insects10050126	Diptera	Drosophila simulans	Grapes	Eggs-adult	Until adult	Not mentioned	OTA	OTA: 0.05, 0.5 µg/kg	Yes	Not specified	Significant higher weight in female larvae with 0.05 µg/kg	Not specified	Not mentioned	Not mentioned
Chinnici et al. (1979)	Chinnici JP, Erlanger L, Charnock M, Jones M, Stein J (1979) Sensitivity differences displayed by Drosophila melanogaster larvae of different ages to the toxic effects of growth on media containing aflatoxin B1. Chem Biol Interact 24:373-380 doi:10.1016/0009-2797(79)90084-X	Diptera	Drosophilia melanogaster (strains A-9 and A-11)	Control media and media containing AFB1 (prepared according to Chinnici et al. 1976)	Larvae (1-5 days)	Until adult	Thin layer chromatography	AFB1	AFB1: 440 and 880 µg/kg	No	A-11: no significant mortality (9%) with 440 µg AFB1/kg; significant mortality in 1st instars, 2-3rd instars not affected with 880 µg AFB1/kg. A-9: first instars: 100% mortality with 440 µg AFB1/kg, significant mortality in 1st-3rd instars with 880 µg AFB1/kg	A-11: no significant growth effects with 440 µg AFB1/kg. A-9: no significant growth effects in second instars with 440 µg AFB1/kg; early 3rd instar (or younger) with 880 µg AFB1/kg developed into significantly smaller adults	Not specified	Not mentioned	Not mentioned
Cito et al. (2016)	Cito A, Barzanti GP, Strangi A, Francardi V, Zanfini A, Dreassi E (2016) Cuticle-degrading proteases and toxins as virulence markers of Beauveria bassiana (Balsamo) Vuillemin. J Basic Microbiol 56:941-948 doi:10.1002/jobm.201600022	Coleoptera	Tenebrio molitor	Bread and bran	Larvae (mature)	20 days	LC-UV-MS	Beauvericin A, bassianolide and beauverolides	Not specified	Beauveria bassiana (strains: B 13/I03, B 13/I11, B 13/I49, B 13/I57, B 13/I63, and B 13/I64)	Mortality between 48% (strain B13/164; 70,800 µg beauvericin/kg) and 100% (strain B 13/149; 93,9200 µg beauvericin/kg)	Not specified	Not specified	Not mentioned	Not mentioned
Davis & Schiefer (1982)	Davis GRF, Schiefer HB (1982) Effects of dietary T-2 toxin concentrations fed to larvae of the yellow mealworm at three dietary protein levels. Comp Biochem Physiol C Toxicol 73:13-16 doi:10.1016/0306-4492(82)90159-9	Coleoptera	Tenebrio molitor	Whole wheat supplemented with brewer’s yeast (9:1)	Larvae (8.5-11.5 mg)	4 weeks	Calculations from known concentration	T-2	T-2: 2,000, 4,000, 8,000, 16,000, 32,000, 64,000 and 128,000 µg/kg	No	Survival was unaffected by dietary protein or by T-2 toxin level (up to 128,000 µg T-2/kg). 7% mortality with 128,000 µg T-2/kg (2-5% CP diet)	Significant lower weight for all % of crude protein at 64,000 µg T-2/kg compared to control	Not specified	Not mentioned	Not mentioned
De Zutter et al. (2016)	De Zutter N et al. (2016) Aphids transform and detoxify the mycotoxin deoxynivalenol via a type II biotransformation mechanism yet unknown in animals. Sci Rep 6:38640 doi:10.1038/srep38640	Hemiptera, Homoptera	Sitobion avenae, Acyrthosiphon pisum	Wheat seedlings and young broad bean plants	Nymphs	3 days	LC-MS/MS	DON, DON-3G, 3- and 15-AcDON	DON: 500, 1,000, 3,000 µg/kg; DON-3G: 500, 1,000, 3,000 µg/kg	No	Si. avenae: ± 7% mortality with 500-3,000 µg DON/kg; 38-52% mortality with 500-3,000 µg DON-3-glucoside/kg. Ac. pisum: 11-19% mortality with 500-3,000 µg DON/kg; 4-12% mortality with 500-3,000 µg DON-3-glucoside/kg	Not specified	Not specified	Ac. pisum: recovery of 9,000 µg DON/kg (55% of total DON was present as DON-3G). Si. avenae: recovery of 2,500 µg DON/kg (82.5% of total DON was present as DON-3G)	Could not demonstrate involvement of glutathione-S-transferases or cytochrome P450's. Results are pointing towards a glucosyltransferase.
Dowd (1989)	Dowd PF (1989) Fusaric acid - A secondary fungal metabolite that synergizes toxicity of cooccurring host allelochemicals to the corn earworm, Heliothis zea (Lepidoptera). J Chem Ecol 15:249-254 doi:10.1007/BF02027786	Lepidoptera	Heliothis zea	Pinto bean-based diet + three allelochemicals (gossypol, a saponin, and 6-methoxy2-benzoxazolinone)	Larvae (neonate)	7 days	Calculations from known concentration	Fusaric acid	Fusaric acid: 25,000 and 250,000 µg/kg	No	No mortality after 7 days with 25,000 and 250,000 µg fusaric acid/kg	No significant difference in weight gain with 25,000 or 250,000 µg fusaric acid/kg for 7 days	Not specified	Not mentioned	Not mentioned
Dowd (1990)	Dowd PF (1990) Responses of representative midgut detoxifying enzymes from Heliothis zea and Spodoptera frugiperda to trichothecenes. Insect Biochem 20:349-356 doi:10.1016/0020-1790(90)90054-X	Lepidoptera	Heliothis zea, Spodoptera frugiperda	Pinto bean	Larvae (last instar)	48 hours	Thin layer chromatography	DON, T-2, diacetoxyscirpenol	DON: 2,500, 25,000, 250,000 µg/kg; T-2: 2,500, 25,000 µg/kg; diacetoxyscirpenol: 2,500, 25,000 µg/kg	No	Both species: no mortality with 250,000 µg DON/kg	Hel. zea: significantly lower weight in 2-day-old last instars with 25,000 µg/kg DON and DAS compared to control diet. S. frugiperda: significant lower weight in 2-day-old last instars with 25,000 µg/kg T-2 and DAS and 250,000 µg DON/kg compared to control diet	Not specified	Not mentioned	Not mentioned
Dowd (1993)	Dowd PF (1993) Toxicity of the fungal metabolite griseofulvin to Helicoverpa zea and Spodoptera frugiperda. Entomol Exp Appl 69:5-11 doi:10.1111/j.1570-7458.1993.tb01722.x	Lepidoptera	Helicoverpa zea, Spodoptera frugiperda	Pinto bean	Larvae (1st and 3rd instar)	7 days	HPLC	Griseofulvin	Griseofulvin: 25,000 µg/kg	No	No mortality	Hel. zea and S. frugiperda larvae: significant weight loss with 250,000 µg griseofulvin/kg	Not specified	Not mentioned	Role of unspecific monooxygenases: significant reduction of griseofulvin toxicity to S. frugiperda, bioactivation in Hel. zea
Dowd et al. (1988)	Dowd PF, Cole RJ, Vesonder RF (1988) Toxicity of selected tremorgenic mycotoxins and related compounds to Spodoptera frugiperda and Heliothis zea. J Antibiot (Tokyo) 41:1868-1872 doi:10.7164/antibiotics.41.1868	Lepidoptera	Heliothis zea, Spodoptera frugiperda	Pinto bean	Larvae (neonate)	7 days	Not mentioned	Dihydroxyaflavinine, roseotoxin B, penitrem A, verruculogen, cytochalasin H, paspaline, paxilline	Up to 25,000 µg/kg ww (100,000 µg/kg dw) of dihydroxyaflavinine, roseotoxin B, penitrem A, verruculogen, cytochalasin H, paspaline or paxilline	No	S. frugiperda: significant mortality with 25,000 µg/kg dihydroxyaflavinine, roseotoxin B or paxilline, and at 250 µg roseotoxin B/kg. Hel. zea: significant mortality with 25,000 µg/kg dihydroxyaflavinine and roseotoxin B and with 250-25,000 µg penitrem A/kg	S. frugiperda: significantly lower weight with 25,000 µg/kg cytochalasin H, paspaline or paxilline for 7 days. Also for 2,500-25,000 µg/kg dihydroxyaflavinine, verrucolgen and 25-25,000 µg/kg penitrem A or roseotoxin B. Hel. zea: significantly lower weight with 25,000 µg/kg dihydroxyaflavinine, verrucolgen, roseotoxin B, cytochalasin H, paspaline, paxilline or roseotoxin B for 7 days. Also for 2,…	Not specified	Not mentioned	Not mentioned
Elzaki et al. (2019)	Elzaki MEA, Xue RR, Hu L, Wang JD, Zeng RS, Song YY (2019) Bioactivation of aflatoxin B1 by a cytochrome P450, CYP6AE19 induced by plant signaling methyl jasmonate in Helicoverpa armigra (Hübner). Pestic Biochem Physiol 157:211-218 doi:10.1016/j.pestbp.2019.03.020	Lepidoptera	Helicoverpa armigera	Artificial diet + and - MeJA (prepared according to Qi et al. 2000)	Larvae (2nd instar)	Until pupation	Not mentioned	AFB1	AFB1: 1,000 µg/kg	No	Significant higher mortality with 1,000 µg/kg AFB1 and 2,900 µg/kg AFB1+MeJA after 6 and 9 days, compared to the control diet.	Not specified	Not specified	Not mentioned	Induction of cytochrome P450 CYP6AE19, responsible for the bioactivation of AFB1 to aflatoxin B1 exo-8,9-epoxide (AFBO), significantly higher expression in the in the AFB1+MeJA treatment when compared to AFB1 alone. And observation of induction of glutathione-S-transferase which transforms (AFBO into the less toxic aflatoxin B1 exo-8,9-glutathione)
Gulsunoglu et al. (2019)	Gulsunoglu Z, Aravind S, Bai Y, Wang L, Kutcher HR, Tanaka T (2019) Deoxynivalenol (DON) accumulation and nutrient recovery in black soldier fly larvae (Hermetia illucens) fed wheat infected with Fusarium spp. Fermentation 5:83 doi:10.3390/fermentation5030083	Diptera	Hermetia illucens	SSF kernels	Larvae (2nd instar)	12 days	LC–MS/MS,	DON	DON: 630-3,580 µg/kg	Fusarium spp.	7-10% mortality	No significant difference in weight for any of the treatments	Not specified	Not mentioned	Not mentioned
Gunst et al. (1982)	Gunst K, Chinnici JP, Llewellyn GC (1982) Effects of aflatoxin B1, aflatoxin B2, aflatoxin G1, and sterigmatocystin on viability, rates of development, and body length in two strains of Drosophila melanogaster (Diptera). J Invertebr Pathol 39:388-394 doi:10.1016/0022-2011(82)90064-7	Diptera	Drosophilia melanogaster (strains Florida-9 and Lausanne-S)	Five types: control, media + AFB1, media + AFB1, media + AFG1 and media + ST (prepared according to Chinnici et al., 1976)	Egg-adult	Whole life-cycle	Thin layer chromatography	AFB1, AFB2, AFG1; sterigmatocystin	AFB1, AFB2, AFG1; sterigmatocystin: 200, 600, 2,000 and 4,000 µg/kg	No	Florida-9: 66% mortality with 200 µg AFB1/kg; 39% mortality with 200 µg AFB2/kg; 76% mortality with 200 µg AFG1/kg; 34% mortality with 200 µg ST/kg . Lausanne-S: 9% mortality with 200 µg AFB1/kg; 35% mortality with 200 µg AFB2/kg; 12% mortality with 200 µg AFG1/kg; 39% mortality with 200 µg ST/kg	Florida-9 larvae: significantly smaller body length with 200 µg/kg	Not specified	Not mentioned	Not mentioned
Hegde et al. (1967)	Hegde UC, Chandra T, Shanmugasundaram ER (1967) Toxicity of different diets contaminated with various fungi to rice moth larvae (Corcyra cephalonica st). Can J Comp Med Vet Sci 31:160-163	Lepidoptera	Corcyra cephalonica	Wheat bran, groundnut meal	Larvae (10 days)	20 days	Paper chromatography	AFB1, AFG1	AFB1: 1,000,000 µg/kg	Aspergillus flavus, Aspergillus oryzae, Penicillium purpurogenus and Penicillium rubrum	Not specified	Significant growth reduction with 1,000,000 µg AFB1/kg	Not specified	Not mentioned	Not mentioned
Jankovic-Tomanic et al. (2019)	Janković-Tomanić M, Petković B, Todorović D, Vranković J, Perić-Mataruga V (2019) Physiological and behavioral effects of the mycotoxin deoxynivalenol in Tenebrio molitor larvae. J Stored Prod Res 83:236-242 doi:10.1016/j.jspr.2019.07.008	Coleoptera	Tenebrio molitor	Wheat bran artificially contaminated	Larvae (2 months)	2 weeks	Calculations from known concentration	DON	DON: 4,900, 8,000, 16,000 and 25,000 µg/kg	No	No significant mortality	Significantly reduced larval weight with 8,000 µg DON/kg and higher concentrations compared to the control diet after two weeks	Not specified	Not mentioned	Not mentioned
Johnson et al. (2012)	Johnson RM, Mao W, Pollock HS, Niu G, Schuler MA, Berenbaum MR (2012) Ecologically appropriate xenobiotics induce cytochrome P450s in Apis mellifera. PLoS One 7:e31051 doi:10.1371/journal.pone.0031051	Hymenoptera	Apis mellifera	Bee candy (2 sucrose:1 water)	Newly emerged bees	3 days	Calculations from known concentration	AFB1	AFB1: 20,000 µg/kg	No	Adults exposed to AFB1 in combination with honey were more tolerant to AFB1 exposure compared to other diets.	Not specified	Not specified	Not mentioned	Elevated expression of three CYP6AS P450 genes in analyses of bee guts fed extracts of honey, pollen and propolis. Suggestion is made that consumption of honey can possibly induce cytochrome P450s responsible for detoxification of AFB1
Kanaoka et al. (1978)	Kanaoka M, Isogai A, Murakoshi S, Ichinoe M, Suzuki A, Tamura S (1978) Bassianolide, a new insecticidal cyclodepsipeptide from Beauveria bassiana and Verticillium lecanii. Agr Biol Chem 42:629-635 doi:10.1080/00021369.1978.10863029	Lepidoptera	Bombyx mori	Artificial diet	Larvae (3rd instar)	8 days	Silica gel column chromatography	Beauvericin, bassianolide	Beauvericin: 4,000, 8,000, 1,000,000 µg/kg; bassianolide: 1,000, 2,000, 4,000, 8,000, 12,000 or 16,000 µg/kg	Beauveria bassiana, Verticillium lecanii	No effect with 1,000,000 µg beauvericin/kg. Bassianolide: % mortality increased with increasing dose, time of exposure only seemed to matter with doses higher than 8,000 µg/kg, exposure became lethal with > 8,000 µg bassianolide/kg from 6-8 days.	Lower weight with >2,000 µg bassianolide/kg or higher after two days. Weight loss increased with increasing dose	Not specified	Not mentioned	Not mentioned
Kirk et al. (1971)	Kirk HD, Ewen AB, Emson HE, Blair DGR (1971) Effect of aflatoxin B1 on development of Drosophila melanogaster (Diptera). J Invertebr Pathol 18:313-315 doi:10.1016/0022-2011(71)90031-0	Diptera	Drosophilia melanogaster (strain Oregon R)	Yeast-corn meal molasses growth medium	Larvae (1st instar)	24 days	Not mentioned	AFB1	AFB1: 10,000 µg/kg	No	Not specified	Prolonged larval and pupal development	Not specified	Not mentioned	Not mentioned
Lee & Campbell (2000)	Lee SU, Campbell BC (2000) In vitro metabolism of aflatoxin B1 by larvae of navel orangeworm, Amyelois transitella (Walker) (Insecta, Lepidoptera, Pyralidae) and codling moth, Cydia pomonella (L.) (Insecta, Lepidoptera, Tortricidae). Arch Insect Biochem Physiol 45:166-174 doi:10.1002/1520-6327(200012)45:4<166::AID-ARCH4>3.0.CO;2-8	Lepidoptera	Amyelois transitella, Cydia pomonella	Am. transitella: walnuts; C. pomonella: apples	Larvae (1st instar)	Not applicable	HPLC w Fluorescence Detector	AFB1, AFB2, AFB2a, AFL, AFM1, AFM2, AFG1, AFG2, AFB1-8,9-epoxide and AFB1-8,9-epoxide-GSH conjugate	AFB1: 3,123,000 µg/kg	No	Not specified	Not specified	Not specified	Not mentioned	A. transitella: metabolized AFB1 into AFB2a, AFM1 and mostly AFL. Production of AFB2a and AFM1 was inhibited with addition of PBO. C. pomonella: lower AFB1 metabolism (only trace or nondetectable levels). Indirect involvement of cytochtrome P450s is shown for some transformations. A cytosolic NADPH-dependent reductase is more likely responsible for the transformation into AFL. A. transitella: NAD…
Leni et al. (2019)	Leni G, Cirlini M, Jacobs J, Depraetere S, Gianotten N, Sforza S, Dall'Asta C (2019) Impact of naturally contaminated substrates on Alphitobius diaperinus and Hermetia illucens: Uptake and excretion of mycotoxins. Toxins (Basel) 11:476 doi:10.3390/toxins11080476	Coleoptera, Diptera	Alphitobius diaperinus, Hermetia illucens	Naturally contaminated by-products of corn, wheat, rice, rapeseed, apple, olive and carrots	Larvae (2 days)	A. diaperinus: 28 days; H. illucens: 15 days	HPLC w Fluorescence Detector, UHPLC-MS/MS	DON, 3-AcDON, fusarenone X, diacetoxyscirpenol, T-2, HT-2, FB1, FB2, ZEN, AFB1, patulin, OTA, nivalenol	DON: 416, 468, 557, 608, 726, 755 µg/kg; FB1: 127 µg/kg; FB2: <LOD; ZEN: <LOD	No	Not specified	Not specified	A. diaperinus: ZEN and fumonisin B2: levels in larvae < LOD (all diets). In larvae fed on the 100%-CG diet 127 µg fumonisin B1/kg. In larvae fed on some diets levels between 416-755 µg DON/kg were found. H. illucens: levels in larvae < LOD (all diets)	A. diaperinus: 1-43% recovery of DON, 57% recovery of FB1, 1% recovery of FB2. H. illucens: 2-81% recovery of DON, 4-72% recovery of fumonisins, almost all ZEN excreted	Not mentioned
Llewellyn et al. (1988)	Llewellyn GC, Gee CL, Sherertz PC (1988) Toxic responses of developing fifth instar milkweed bugs, Oncopeltus fasciatus (Hemiptera), to aflatoxin B1. Bull Environ Contam Toxicol 40:332-338 doi:10.1007/BF01689088	Hemiptera	Oncopeltus fasciatus	Water, unsalted raw sunflower seeds	Larvae (5th instar)	21 days	Calculations from known concentration	AFB1	AFB1: 5,000 µg/kg	No	100% mortality with 5,000 µg AFB1/kg after 20 days at both 20°C and 25°C	Significantly smaller body length with 5,000 µg AFB1/kg at 20°C, lower but not significantly smaller at 25°C	Not specified	Not mentioned	Not mentioned
Llewellyn et al. (1976)	Llewellyn GC, Sherertz PC, Mills RR (1976) The response of dietary stressed Periplaneta americana to chronic intake of pure aflatoxin B1. Bull Environ Contam Toxicol 15:391-397 doi:10.1007/BF01685060	Blattodea	Paradelphomyia americana	Sucrose water	Adult (males)	56 days	Not mentioned	AFB1	AFB1: 12,000 µg/kg	No	Not specified	Signficantly higher weight with 12,000 µg AFB1/kg compared to the control	No accumulation	Not mentioned	Not mentioned
Matsumura & Knight (1967)	Matsumura F, Knight SG (1967) Toxicity and chemosterilizing activity of aflatoxin against insects. J Econ Entomol 60:871-872 doi:10.1093/jee/60.3.871	Diptera	Aedes aegypti, Drosophila melanogaster and Musca domestica	Ae. aegypti: distilled water; D. melanogaster: standard food medium; M. domestica: sucrose solution and milk (1:1)	Ae. aegypti: larvae (4th instar) and adults; D. melanogaster: adults; M. domestica: adults	5 days	Not mentioned	AFB1	AFB1: Ae. aegypti larvae 3,000 µg/kg (unclear for Ae. aegypti adults, D. melanogaster and M. domestica)	No	2% mortality for Ae. aegypti larvae	Not specified	Not specified	Not mentioned	Not mentioned
Meijer et al. (2019)	Meijer N, Stoopen G, van der Fels-Klerx HJ, van Loon JJA, Carney J, Bosch G (2019) Aflatoxin B1 conversion by black soldier fly (Hermetia illucens) larval enzyme extracts. Toxins (Basel) 11:532 doi:10.3390/toxins11090532	Diptera	Hermetia illucens	Wheat based mashed feed	Larvae (1st instar)	9 days	LC-MS	AFB1	AFB1: 500 µg/kg	No	<3% mortality	No signifcantly different weight	Not specified	Not mentioned	Cytochrome P450s responsible for AFP1 formation and a cytoplasmic reductase for aflatoxicol formation
Melone & Chinnici (1986)	Melone PD, Chinnici JP (1986) Selection for increased resistance to aflatoxin B1 toxicity in Drosophila melanogaster. J Invertebr Pathol 48:60-65 doi:https://doi.org/10.1016/0022-2011(86)90143-6	Diptera	Drosophilia melanogaster (strains Oregon-R and Lausanne-S)	Fly culture medium (dextrose, yeast, agar, inorganic salts, and methyl p-hydroxybenzoate)	Egg-adult	Whole life-cycle, multiple generations	Calculations from known concentration	AFB1	AFB1: 500, 1,000, 1,300, 1,600, 1,900, 2,200 and 2,500 µg/kg	No	Increased resistance may be accomplished	Not specified	Not specified	Not mentioned	Not mentioned
Mencarelli et al. (2013)	Mencarelli M, Accinelli C, Vicari A (2013) Implications of European corn borer, Ostrinia nubilalis, infestation in an Aspergillus flavus-biocontrolled corn agroecosystem. Pest Manag Sci 69:1085-1091 doi:10.1002/ps.3472	Lepidoptera	Ostrinia nubilalis	Corn	Larvae (4th instar)	14 days	Not mentioned	AFB1	AFB1: 125-30,000 µg/kg	Aspergillus flavus	20% mortality with 2,000 µg/kg AFB1; 70% mortality with 4,500 µg/kg AFB1	Not specified	Not specified	Not mentioned	Not mentioned
Miller et al. (2008)	Miller JD, Sumarah MW, Adams GW (2008) Effect of a rugulosin-producing endophyte in Picea glauca on Choristoneura fumiferana. J Chem Ecol 34:362-368 doi:10.1007/s10886-007-9412-0	Lepidoptera	Choristoneura fumiferana	Spruce Trees	Larvae (2nd instar)	3 months (until 6th instar)	Not mentioned	Rugulosin	Rugulosin: 850 µg/kg (geometric mean)	No	Not specified	Significantly lower weight than control	Not specified	Not mentioned	Not mentioned
Nevins & Grant (1971)	Nevins MP, Grant DW (1971) Bioconcentration and biotransfer of aflatoxin. Bull Environ Contam Toxicol 6:552-558 doi:10.1007/BF01796865	Diptera	Musca domestica	Moistened dog food pellets	Larvae (2nd instar)	7 days	Thin layer chromatography	AFB1	AFB1: 20 µg/kg	Aspergillus flavusoryzae	Not specified	Not specified	10-fold after 2 days	Not mentioned	Not mentioned
Niermans et al. (2019)	Niermans K, Woyzichovski J, Kröncke N, Benning R, Maul R (2019) Feeding study for the mycotoxin zearalenone in yellow mealworm (Tenebrio molitor) larvae—investigation of biological impact and metabolic conversion. Mycotoxin Res 35:231-242 doi:10.1007/s12550-019-00346-y	Coleoptera	Tenebrio molitor	Wheat flour	Larvae (42 days)	4 or 8 weeks	HPLC-MS/MS,	DON, ZEN, β-ZEL	DON: spiked with 568 and 576 µg/kg, artificially contaminated with 939 and 2,101 µg/kg and naturally contaminated with 2,854 and 4,588 µg/kg. ZEN: spiked with 589 and 2,254 µg/kg, artificially contaminated with 427 and 2,283 µg/kg and naturally contaminated with 602 and 919 µg/kg	No	No significant difference in mortality	Significantly higher weight in larvae fed with naturally contaminated diet compared to control diet	<LOQ	After 8 weeks of exposure: 46-58% recovery for DON, 19-63% recovery of ZEN, 49-79% recovery for ZEN, α-ZEL and β-ZEL.	Not mentioned
Niu et al. (2011)	Niu G, Johnson RM, Berenbaum MR (2011) Toxicity of mycotoxins to honeybees and its amelioration by propolis. Apidologie 42:79 doi:10.1051/apido/2010039	Hymenoptera	Apis mellifera	Bee candy (2 sucrose:1 water)	Workers	3 days	Calculations from known concentration	AFB1, OTA	AFB1: 500, 1,000, 2,000, 5,000, 7,000, 10,000, 15,000, 20,000 μg/kg. OTA: 1,000, 5,000, 10,000, 20,000, 40,000, 60,000 μg/kg	No	90% mortality with 10,000 µg/kg AFB1; 30% mortality with 1,000 µg/kg AFB1	Not specified	Not specified	Not mentioned	Cytochrome P450
Niu et al. (2009)	Niu G, Siegel J, Schuler MA, Berenbaum MR (2009) Comparative toxicity of mycotoxins to navel orangeworm (Amyelois transitella) and corn earworm (Helicoverpa zea). J Chem Ecol 35:951-957 doi:10.1007/s10886-009-9675-8	Lepidoptera	Amyelois transitella and Helicoverpa zea	Not specified	Larvae (1st and 5th instar)	Until pupation	HPLC	AFB1, OTA	AFB1: 1,000, 5,000, 10,000, 20,000, 50,000 and 100,000 μg/kg. OTA: 1,000, 5,000, 10,000, 20,000 and 50,000 μg/kg	No	Am. transitella: no significant mortality. Hel. zea: significant mortality	Am.transitella: delayed larval development and significantly lower pupation rates with 50,000 µg AFB1/kg. Significantly lower larval weight with 50,000 µg OTA/kg after 14 days. H. zea: 100-fold less tolerant to AFB1 than Am.transitella	Not specified	Not mentioned	Not mentioned
Niu et al. (2008)	Niu G, Wen Z, Rupasinghe SG, Ren SZ, Berenbaum MR, Schuler MA (2008) Aflatoxin B1 detoxification by CYP321A1 in Helicoverpa zea. Arch Insect Biochem Physiol 69:32-45 doi:10.1002/arch.20256	Lepidoptera	Helicoverpa zea	Artificial diet	Larvae (5th instar)	48 hours	HPLC, LC-MS	AFB1	AFB1: 1,000 µg/kg	No	Not specified	Not specified	Not specified	Not mentioned	Cytochrome P450 (CYP321A1)
Ochoa Sanabria et al. (2019)	Ochoa Sanabria C et al. (2019) Yellow mealworm larvae (Tenebrio molitor) fed mycotoxin-contaminated wheat-a possible safe, sustainable protein source for animal feed? Toxins (Basel) 11:282 doi:10.3390/toxins11050282	Coleoptera	Tenebrio molitor	Wheat (naturally contaminated)	Larvae (7th-9th instar)	Until pupation	HPLC-MS	DON, 3-AcDON	DON: 2,000, 10,000, 12,000 µg/kg. 3-AcDON 52, 63, 205 µg/kg	No	<4% mortality	No significant difference in weight compared to control	Levels in larvae: 122-136 µg DON/kg, 65-66 µg 3-AcDON/kg, <LOD nivalenol	66% recovery with 200 µg DON/kg; 16% recovery with 2,000 µg DON/kg; 2% recovery with 10,000 µg DON/kg; 6% recovery with 12,000 µg DON/kg. Levels of 3-acetyl-DON in frass are 280-326 µg/kg	Not mentioned
Ohtomo et al. (1975)	Ohtomo T, Murakoshi S, Sugiyama J, Kurata H (1975) Detection of aflatoxin B1 in silkworm larvae attacked by an Aspergillus flavus isolate from a sericultural farm. Appl Microbiol 30:1034-1035	Lepidoptera	Bombyx mori	Not specified	Larvae (5th instar)	5 days	Thin layer chromatography,	AFB1	AFB1: 15,614 µg/kg	Aspergillus flavus (K-199)	100% mortality after 4 days	Not specified	Not specified	Not mentioned	Not mentioned
Patterson et al. (1987)	Paterson RRM, Simmonds MSJ, Blaney WM (1987) Mycopesticidal effects of characterized extracts of Penicillium isolates and purified secondary metabolites (including mycotoxins) on Drosophila melanogaster and Spodoptora littoralis. J Invertebr Pathol 50:124-133 doi:10.1016/0022-2011(87)90112-1	Diptera, Lepidoptera	Drosophila melanogaster, Spodoptera littoralis	D. melanogaster: maize; S.littoralis: beans	Larvae (D. melanogaster: 2nd instar and S. littoralis: 4th instar)	3 days	Thin layer chromatography	OTA, brevianamide A, citrinin, penicillic acid, viomellein, patulin, cyclopenol	10,000 µg/kg for all	Penicillium	Significant mortality except for patulin and cyclopenol	Not specified	Not specified	Not mentioned	Not mentioned
Patterson et al. (1990)	Paterson RRM, Simmonds MJS, Kemmelmeier C, Blaney WM (1990) Effects of brevianamide A, its photolysis product brevianamide D, and ochratoxin A from two Penicillium strains on the insect pests Spodoptera frugiperda and Heliothis virescens. Mycol Res 94:538-542 doi:10.1016/S0953-7562(10)80017-6	Lepidoptera	Spodoptera frugiperda and Heliothis virescens	Bean based diet	Larvae (3rd-6th instar)	3 days	Preparative layer chromatography	Brevianamide A and D, OTA	Brenianamide A and B, OTA: 1,000 and 10,000 µg/kg	Penicillium vinidicatum	Significant mortality with 10,000 µg OTA/kg on day 5 for larvae	>60% weight loss for all mycotoxins at 10,000 µg/kg	Not specified	Not mentioned	Not mentioned
Piacenza et al. (2020)	Piacenza N, Kaltner F, Maul R, Gareis M, Schwaiger K, Gottschalk C (2020) Distribution of T-2 toxin and HT-2 toxin during experimental feeding of yellow mealworm (Tenebrio molitor). Mycotoxin Res 37:11-21 doi:10.1007/s12550-020-00411-x	Coleoptera	Tenebrio molitor	Oat flakes	larvae (42 days)	4 weeks	HPLC-MS/MS	T-2 and HT-2	Sum of T-2 and HT-2 (approx. 100 and 250 µg/kg)	No	16% higher mortality when fed the artificially compared to naturally contaminated diet	Significant higher weight when fed artificially contaminated diet than when fed with a naturally contaminated diet	No accumulation in alive larvae	Concentrations in substrate, larvae and residual material mentioned	Not mentioned
Purschke et al. (2017)	Purschke B, Scheibelberger R, Axmann S, Adler A, Jäger H (2017) Impact of substrate contamination with mycotoxins, heavy metals and pesticides on the growth performance and composition of black soldier fly larvae (Hermetia illucens) for use in the feed and food value chain. Food Addit Contam Part A Chem Anal Control Expo Risk Assess 34:1410-1420 doi:10.1080/19440049.2017.1299946	Diptera	Hermetia illucens	Substrates based on corn semolina + contaminated corn grains (DON and ZEN)	Larvae (7 days)	13 days	HPLC-MS/MS QTRAP	AFB1, AFB2, AFG2, OTA, DON, ZEN	DON: naturally contaminated with 4600 μg/kg, AFB1: 88 μg/kg, AFB2: 17 μg/kg, AFG2: 46 μg/kg, OTA: 260 μg/kg, ZEN: naturally contaminated with 860 μg/kg	No	No significant mortality	No significant difference in larval weight	<LOQ	85% recovery of AFB1, 163% recovery of DON, 80% recovery of ZEN	Not mentioned
Rizwan-UL-Haq et al. (2009)	Rizwan-Ul-Haq M, Hu QB, Hu MY, Zhong G, Weng Q (2009) Study of destruxin B and tea saponin, their interaction and synergism activities with Bacillus thuringiensis kurstaki against Spodoptera exigua (Hübner) (Lepidoptera: Noctuidae). Appl Entomol Zool 44:419-428 doi:10.1303/aez.2009.419	Lepidoptera	Spodoptera exigua	Semi-synthetic diet	Larvae (neonate)	8 days	HPLC	Destruxin B	Destruxin B: 15,000, 30,000, 45,000, 60,000, 75,000, 90,000 µg/kg	Metarhizium anisoplae	90% mortality with 60,000 µg destruxin B/kg after 8 days of exposure	Not specified	Not specified	Not mentioned	Not mentioned
Sadek (1996)	Sadek MM (1996) The chemosterilizing activity of some mycotoxins and their influence on the development and survival of Spodoptera littoralis (Boisd.) (Lep., Noctuidae). J Appl Entomol 120:53-61 doi:10.1111/j.1439-0418.1996.tb01567.x	Lepidoptera	Spodoptera littoralis	Artificial diet	Larvae (2nd instar)	Whole life-cycle	Not mentioned	AFB1, AFB2, AFG1	AFB1: 500, 1,000, 2,000, 2,500, 3,000 and 3,500 µg/kg, AFB2: 2,000, 3,000 and 4,000 µg/kg, AFG1: 1,000, 2,000, 3,000 and 4,000 µg/kg	No	16-53% mortality	Not specified	Not specified	Not mentioned	Not mentioned
Saner et al. (1996)	Saner C, Weibel B, Würgler FE, Sengstag C (1996) Metabolism of promutagens catalyzed by Drosophila melanogaster CYP6A2 enzyme in Saccharomyces cerevisiae. Environ Mol Mutagen 27:46-58	Diptera	Drosophila melanogaster (strain Oregon R(R))	Not specified	-	Not applicable	Not mentioned	AFB1	Not specified	No	Not specified	Not specified	Not specified	Not mentioned	Cytochrome P450 (CYP6A2)
Şişman et al. (2006)	Şişman T (2006) The protective effect of hydrated sodium calcium aluminosilicate against the adverse effects of aflatoxin B1 on D. melanogaster. Toxicol Ind Health 22:173-179 doi:10.1191/0748233706th254oa	Diptera	Drosophila melanogaster (strain Oregon-R)	Yeast-agar-sugar medium	Eggs, Larvae, Pupae	37-58 days	Not mentioned	AFB1	AFB1: 200, 500, 800 µg/kg	No	Not specified	Not specified	Not specified	Not mentioned	Not mentioned
Sree & Padmaja (2008)	Sree KS, Padmaja V (2008) Destruxin from Metarhizium anisopliae induces oxidative stress effecting larval mortality of the polyphagous pest Spodoptera litura. J Appl Entomol 132:68-78 doi:10.1111/j.1439-0418.2007.01239.x	Lepidoptera	Spodoptera litura	Artificial diet	Larvae (9 days)	1, 24, 48 hours	HPLC	Destruxin	Destruxin: 88-693 µg/kg	Metarhizium anisopliae (M-10) & (M-19)	90% mortality with 693 µg/kg M-10 and with 264 µg/kg M-19	Dose dependent decrease in larval weight	Not specified	Not mentioned	Not mentioned
Sumarah et al. (2008)	Sumarah M, Adams G, Berghout J, Slack G, Wilson A, Miller J (2008) Spread and persistence of a rugulosin-producing endophyte in Picea glauca seedlings. Mycol Res 112:731-736 doi:10.1016/j.mycres.2008.01.007	Lepidoptera	Choristoneura fumiferana, Lambdina fiscellaria, and Zeiraphera canadensis	Picea glauca seedlings	Larvae (2nd and 3rd instar)	7 days	LC-MS	Rugulosin	Rugulosin: 2,713-81,375 µg/kg	Aspergillus fumigatus	Not specified	Ch. fumiferana: significantly lower weight with 13,563 µg/kg. L. fiscellaria: significantly lower weight with 27,125 µg/kg.	Not specified	Not mentioned	Not mentioned
Van Broekhoven et al. (2014)	Van Broekhoven S, Doan QH, van Huis A, van Loon JJ (2014) Exposure of tenebrionid beetle larvae to mycotoxin-contaminated diets and methods to reduce toxin levels. In: Netherlands Entomological Society Meeting; FAO: Rome, Italy, 2014.	Coleoptera	Tenebrio molitor, Zophobas atratus, and Alphitobius diaperinus	Maize, beer yeast, bread remains, pent grains, potato steam peelings, cookie remains	Larvae (neonate)	T. molitor: 26 days; Z. atratus: 33 days; A. diaperinus: 21 days	LC-MS	T-2, ZEN, OTA	T-2, ZEN, OTA: 500 µg/kg	No	<20% mortality for all treatments. Z. atratus: significantly higher mortality with T-2	T. molitor: significanlty higher weight with OTA and T-2. Z.atratus: significantly lower weight with T-2	<LOD	Not mentioned	Not mentioned
Van Broekhoven et al. (2017)	Van Broekhoven S, Mota Gutierrez J, De Rijk TC, De Nijs WCM, Van Loon JJA (2017) Degradation and excretion of the Fusarium toxin deoxynivalenol by an edible insect, the yellow mealworm (Tenebrio molitor L.). World Mycotoxin J 10:163-169 doi:10.3920/WMJ2016.2102	Coleoptera	Tenebrio molitor	Wheat flour (spiked and naturally contaminated)	Larvae (5 weeks)	14 days	LC-MS	DON	DON: naturally contaminated with 4,900 µg/kg, spiked with: 8,000 µg/kg	No	<2% mortality	Approx. 14 mg increase in weight for larvae fed with a naturally contaminated diet compared to the control- and spiked diet	<LOD	14% recovery in naturally contaminated diets, 41% recovery in spiked diet	Not mentioned
Wright et al. (1976)	Wright VF, De Las Casas E, Harein PK (1976) The response of Tribolium confusum to the mycotoxins zearalenone (F-2) and T-2 toxin. Environ Entomol 5:371-374 doi:10.1093/ee/5.2.371	Coleoptera	Tribolium confusum	Whole wheat flour plus 5% brewer’s yeast	Larvae	60 days	Not mentioned	T-2	T-2: 10,000, 100,000 µg/kg	No	7.5% mortality with 10,000 µg T-2/kg and 32.5% mortality with 100,000 µg T-2/kg	Significantly lower larval weight (85%) with 100,000 µg T-2/kg compared to control	Not specified	Not mentioned	Not mentioned
Zeng et al. (2006)	Zeng RS, Niu G, Wen Z, Schuler MA, Berenbaum MR (2006) Toxicity of aflatoxin B1 to Helicoverpa zea and bioactivation by cytochrome P450 monooxygenases. J Chem Ecol 32:1459-1471 doi:10.1007/s10886-006-9062-7	Lepidoptera	Helicoverpa zea	Semi-synthetic diet containing wheat germ	Larvae (1st, 3rd and 5th instars)	13 days	Calculations from known concentration	AFB1	AFB1: 1, 20, 200, 1,000, 20,000 µg/kg	No	1st instar: 100% mortality with >200 µg AFB1/kg; 3rd instar: 100% mortality with >1,000 µg AFB1/kg; 5th instar: 100% mortality with >20,000 µg AFB1/kg	1st instar: significantly lower pupal weight with >1 µg AFB1/kg; 3rd and 5th instar: significantly lower pupal weight with >1,000 µg AFB1/kg	Not specified	Not mentioned	Cytochrome P450
Zeng et al. (2013)	Zeng RS, Wen Z, Niu G, Berenbaum MR (2013) Aflatoxin B1: Toxicity, bioactivation and detoxification in the polyphagous caterpillar Trichoplusia ni. Insect Sci 20:318-328 doi:10.1111/1744-7917.12007	Lepidoptera	Trichoplusia ni	Semi-synthetic diet containing wheat germ	Larvae (1, 5, 7, 10 days)	6-16 days	Calculations from known concentration	AFB1	AFB1: 1, 20, 200, 1,000, 3,000, 5,000 µg/kg	No	1st instar: 100% mortality with 1,000 µg AFB1/kg	1-day-old-larvae: significantly lower pupal weight with >200 µg AFB1/kg; 5-day-old-larvae: significantly lower pupal weight with > 1,000 µg AFB1/kg; 7-day-old-larvae: significantly lower pupal weight with > 3,000 µg AFB1/kg; 10-day-old-larvae: significantly lower pupal weight with > 5,000 µg AFB1/kg	Not specified	Not mentioned	Cytochrome P450
Zeng et al. (2009)	Zeng RS, Wen Z, Niu G, Schuler MA, Berenbaum MR (2009) Enhanced toxicity and induction of cytochrome P450s suggest a cost of "eavesdropping" in a multitrophic interaction. J Chem Ecol 35:526-532 doi:10.1007/s10886-009-9640-6	Lepidoptera	Helicoverpa zea	Semi-synthetic diet containing wheat germ	Larvae (4th and 5th instar)	12 days	Calculations from known concentration	AFB1	AFB1: 1,000 µg/kg	No	35-55% mortality	Significantly lower weight compared to control	Not specified	Not mentioned	Cytochrome P450
Zhao et al. (2018)	Zhao X, Wang D, Fields PG, Li H (2018) Effect of aflatoxin B1 on development, survival and fecundity of Ahasverus advena (Waltl). J Stored Prod Res 77:225-230 doi:10.1016/j.jspr.2018.04.005	Coleoptera	Ahasverus advena	Wheat flour, rolled oats and yeast (5:5:1 by weight)	Larvae (1, 5 ,10 days old)	4-14 days	Calculations from known concentration	AFB1	AFB1: 0, 500,000, 1,000,000, 2,000,000, 4,000,000, 8,000,000, and 16,000,000 µg/kg	No	1-84% mortality	Not specified	Not specified	Not mentioned	Not mentioned
